# Supplementary material for: Intermittent Exposure to a Single Bottle of Ethanol Modulates Stress Sensitivity: Impact of Age at Exposure Initiation
Source: Cells. 2023 Aug 3;12(15):1991. doi: 10.3390/cells12151991 (PMC10417636; doi:10.3390/cells12151991)
Supplement: Supplementary file 1 [file cells-12-01991-s001.zip]

Archive with 1 entries (1 files):
- cells-2489232-supplementary.pdf
